# Supplementary material for: Label-free quantitative proteomics identifies transforming growth factor β1 (TGF-β1) as an inhibitor of adipogenic transformation in OP9-DL1 cells and primary thymic stromal cells
Source: Cell Biosci. 2019 Jun 14;9:48. doi: 10.1186/s13578-019-0311-1 (PMC6570845; doi:10.1186/s13578-019-0311-1)
Supplement: Supplementary file 1 — Additional file 1: Table S1. The complete list of 161 pathways from enrichment analysis of differentially expressed proteins according to KEGG database. [file 13578_2019_311_MOESM1_ESM.xlsx]

## Sheet: Sheet1
Map_ID	Map_Name	Test	TestAll	Ref	RefAll	P value
map03320	PPAR signaling pathway	15	139	27	3062	3.57418e-14
map00071	Fatty acid degradation	13	139	26	3062	1.19992e-11
map01212	Fatty acid metabolism	12	139	27	3062	4.40323e-10
map04146	Peroxisome	10	139	33	3062	9.24739e-07
map04974	Protein digestion and absorption	8	139	23	3062	3.75967e-06
map01200	Carbon metabolism	14	139	76	3062	4.12055e-06
map00020	Citrate cycle (TCA cycle)	9	139	31	3062	4.90479e-06
map00280	Valine, leucine and isoleucine degradation	9	139	37	3062	2.32614e-05
map04512	ECM-receptor interaction	8	139	30	3062	3.29579e-05
map01210	2-Oxocarboxylic acid metabolism	5	139	14	3062	0.000240386
map01040	Biosynthesis of unsaturated fatty acids	4	139	9	3062	0.000409492
map05146	Amoebiasis	7	139	36	3062	0.000790753
map04510	Focal adhesion	10	139	79	3062	0.00191439
map00120	Primary bile acid biosynthesis	2	139	2	3062	0.00204656
map00062	Fatty acid elongation	4	139	14	3062	0.00259439
map01230	Biosynthesis of amino acids	7	139	46	3062	0.00324362
map00380	Tryptophan metabolism	4	139	15	3062	0.00338111
map00620	Pyruvate metabolism	5	139	26	3062	0.00460046
map00720	Carbon fixation pathways in prokaryotes	3	139	10	3062	0.00799488
map04611	Platelet activation	6	139	43	3062	0.00917101
map00592	alpha-Linolenic acid metabolism	2	139	4	3062	0.0112043
map00410	beta-Alanine metabolism	3	139	13	3062	0.0166183
map05145	Toxoplasmosis	4	139	24	3062	0.0174956
map00982	Drug metabolism - cytochrome P450	3	139	16	3062	0.0283751
map04350	TGFbeta signaling pathway	7	139	73	3062	0.0293352
map05222	Small cell lung cancer	3	139	17	3062	0.0329171
map00053	Ascorbate and aldarate metabolism	2	139	7	3062	0.0341755
map00630	Glyoxylate and dicarboxylate metabolism	3	139	18	3062	0.0377363
map04920	Adipocytokine signaling pathway	3	139	19	3062	0.0428097
map00561	Glycerolipid metabolism	3	139	19	3062	0.0428097
map02010	ABC transporters	2	139	8	3062	0.0435239
map04640	Hematopoietic cell lineage	2	139	8	3062	0.0435239
map00140	Steroid hormone biosynthesis	2	139	8	3062	0.0435239
map00340	Histidine metabolism	2	139	8	3062	0.0435239
map04933	AGE-RAGE signaling pathway in diabetic complications	4	139	33	3062	0.0447289
map00010	Glycolysis / Gluconeogenesis	4	139	35	3062	0.0522449
map04614	Renin-angiotensin system	2	139	9	3062	0.053449
map04978	Mineral absorption	2	139	9	3062	0.053449
map00640	Propanoate metabolism	3	139	21	3062	0.0536228
map04726	Serotonergic synapse	3	139	24	3062	0.0711341
map00350	Tyrosine metabolism	2	139	11	3062	0.0744929
map00650	Butanoate metabolism	2	139	11	3062	0.0744929
map00643	Styrene degradation	1	139	2	3062	0.0866972
map00281	Geraniol degradation	1	139	2	3062	0.0866972
map04923	Regulation of lipolysis in adipocytes	2	139	13	3062	0.0963684
map05014	Amyotrophic lateral sclerosis (ALS)	2	139	13	3062	0.0963684
map00260	Glycine, serine and threonine metabolism	2	139	13	3062	0.0963684
map00860	Porphyrin and chlorophyll metabolism	2	139	14	3062	0.107378
map02024	Quorum sensing	1	139	3	3062	0.124181
map04213	Longevity regulating pathway - multiple species	2	139	16	3062	0.129153
map05031	Amphetamine addiction	2	139	16	3062	0.129153
map04922	Glucagon signaling pathway	3	139	34	3062	0.132939
map04211	Longevity regulating pathway	2	139	17	3062	0.139789
map04370	VEGF signaling pathway	2	139	17	3062	0.139789
map00310	Lysine degradation	2	139	17	3062	0.139789
map04728	Dopaminergic synapse	3	139	36	3062	0.14469
map00564	Glycerophospholipid metabolism	2	139	18	3062	0.150188
map05204	Chemical carcinogenesis	2	139	18	3062	0.150188
map04022	cGMP-PKG signaling pathway	3	139	38	3062	0.155929
map04670	Leukocyte transendothelial migration	3	139	38	3062	0.155929
map00930	Caprolactam degradation	1	139	4	3062	0.158105
map05340	Primary immunodeficiency	1	139	4	3062	0.158105
map00061	Fatty acid biosynthesis	1	139	4	3062	0.158105
map05010	Alzheimer's disease	5	139	87	3062	0.160029
map04212	Longevity regulating pathway - worm	2	139	19	3062	0.160302
map00330	Arginine and proline metabolism	2	139	20	3062	0.170094
map04921	Oxytocin signaling pathway	3	139	42	3062	0.176504
map00980	Metabolism of xenobiotics by cytochrome P450	2	139	21	3062	0.179532
map04068	FoxO signaling pathway	2	139	21	3062	0.179532
map04015	Rap1 signaling pathway	3	139	43	3062	0.181197
map04612	Antigen processing and presentation	2	139	22	3062	0.188589
map00950	Isoquinoline alkaloid biosynthesis	1	139	5	3062	0.188713
map04724	Glutamatergic synapse	2	139	23	3062	0.197241
map01524	Platinum drug resistance	2	139	23	3062	0.197241
map05200	Pathways in cancer	4	139	83	3062	0.201644
map05168	Herpes simplex infection	3	139	52	3062	0.214181
map04975	Fat digestion and absorption	1	139	6	3062	0.216233
map05142	Chagas disease (American trypanosomiasis)	2	139	26	3062	0.220618
map00480	Glutathione metabolism	2	139	27	3062	0.227515
map04520	Adherens junction	2	139	28	3062	0.233956
map04931	Insulin resistance	2	139	29	3062	0.23994
map04215	Apoptosis - multiple species	1	139	7	3062	0.24088
map00360	Phenylalanine metabolism	1	139	7	3062	0.24088
map04270	Vascular smooth muscle contraction	2	139	30	3062	0.245466
map04152	AMPK signaling pathway	2	139	31	3062	0.250539
map05034	Alcoholism	2	139	33	3062	0.259343
map00983	Drug metabolism - other enzymes	1	139	8	3062	0.262856
map04624	Toll and Imd signaling pathway	1	139	8	3062	0.262856
map00565	Ether lipid metabolism	1	139	8	3062	0.262856
map05152	Tuberculosis	2	139	40	3062	0.277003
map04024	cAMP signaling pathway	2	139	41	3062	0.278007
map04910	Insulin signaling pathway	2	139	43	3062	0.279005
map05144	Malaria	1	139	9	3062	0.28235
map00830	Retinol metabolism	1	139	9	3062	0.28235
map04964	Proximal tubule bicarbonate reclamation	1	139	10	3062	0.299542
map04115	p53 signaling pathway	1	139	10	3062	0.299542
map04976	Bile secretion	1	139	11	3062	0.314597
map00590	Arachidonic acid metabolism	1	139	12	3062	0.327674
map05030	Cocaine addiction	1	139	12	3062	0.327674
map05032	Morphine addiction	1	139	13	3062	0.338919
map00562	Inositol phosphate metabolism	1	139	13	3062	0.338919
map04011	MAPK signaling pathway - yeast	1	139	13	3062	0.338919
map04621	NOD-like receptor signaling pathway	1	139	13	3062	0.338919
map00600	Sphingolipid metabolism	1	139	14	3062	0.34847
map00040	Pentose and glucuronate interconversions	1	139	14	3062	0.34847
map00500	Starch and sucrose metabolism	1	139	14	3062	0.34847
map05416	Viral myocarditis	1	139	15	3062	0.356456
map04727	GABAergic synapse	1	139	15	3062	0.356456
map04622	RIG-I-like receptor signaling pathway	1	139	16	3062	0.363
map00030	Pentose phosphate pathway	1	139	17	3062	0.368214
map04924	Renin secretion	1	139	17	3062	0.368214
map04723	Retrograde endocannabinoid signaling	1	139	17	3062	0.368214
map04650	Natural killer cell mediated cytotoxicity	1	139	18	3062	0.372204
map04662	B cell receptor signaling pathway	1	139	19	3062	0.375071
map04620	Toll-like receptor signaling pathway	1	139	20	3062	0.376907
map04730	Long-term depression	1	139	20	3062	0.376907
map04380	Osteoclast differentiation	1	139	21	3062	0.377799
map04916	Melanogenesis	1	139	21	3062	0.377799
map04713	Circadian entrainment	1	139	21	3062	0.377799
map04668	TNF signaling pathway	1	139	21	3062	0.377799
map05134	Legionellosis	1	139	21	3062	0.377799
map04214	Apoptosis - fly	1	139	22	3062	0.377828
map04720	Long-term potentiation	1	139	22	3062	0.377828
map03040	Spliceosome	1	139	84	3062	0.07856
map05012	Parkinson's disease	1	139	78	3062	0.0969407
map04144	Endocytosis	2	139	100	3062	0.105641
map05169	Epstein-Barr virus infection	1	139	70	3062	0.126989
map05203	Viral carcinogenesis	1	139	63	3062	0.158989
map05016	Huntington's disease	3	139	97	3062	0.175626
map00190	Oxidative phosphorylation	2	139	78	3062	0.180908
map05166	HTLV-I infection	1	139	56	3062	0.19644
map04142	Lysosome	1	139	54	3062	0.208082
map05205	Proteoglycans in cancer	2	139	68	3062	0.219375
map04810	Regulation of actin cytoskeleton	3	139	77	3062	0.222101
map04932	Non-alcoholic fatty liver disease (NAFLD)	2	139	67	3062	0.223129
map00230	Purine metabolism	1	139	49	3062	0.238733
map04145	Phagosome	2	139	62	3062	0.241117
map05164	Influenza A	1	139	45	3062	0.264426
map04210	Apoptosis	1	139	45	3062	0.264426
map04530	Tight junction	2	139	52	3062	0.269587
map04010	MAPK signaling pathway	2	139	52	3062	0.269587
map05100	Bacterial invasion of epithelial cells	1	139	39	3062	0.303399
map05161	Hepatitis B	1	139	38	3062	0.309755
map04114	Oocyte meiosis	1	139	38	3062	0.309755
map05206	MicroRNAs in cancer	1	139	36	3062	0.322172
map04071	Sphingolipid signaling pathway	1	139	36	3062	0.322172
map04360	Axon guidance	1	139	34	3062	0.334031
map04066	HIF-1 signaling pathway	1	139	33	3062	0.339682
map05160	Hepatitis C	1	139	32	3062	0.345107
map04666	Fc gamma R-mediated phagocytosis	1	139	32	3062	0.345107
map04020	Calcium signaling pathway	1	139	31	3062	0.35027
map05131	Shigellosis	1	139	31	3062	0.35027
map04915	Estrogen signaling pathway	1	139	30	3062	0.355135
map04072	Phospholipase D signaling pathway	1	139	30	3062	0.355135
map00240	Pyrimidine metabolism	1	139	29	3062	0.359661
map04310	Wnt signaling pathway	1	139	29	3062	0.359661
map05162	Measles	1	139	28	3062	0.363807
map04013	MAPK signaling pathway - fly	1	139	27	3062	0.367525
map05230	Central carbon metabolism in cancer	1	139	24	3062	0.375598
map04725	Cholinergic synapse	1	139	24	3062	0.375598
map04660	T cell receptor signaling pathway	1	139	23	3062	0.377071
